# Supplementary material for: Active Starch Films Incorporated with Citrus Essential Oils: Properties, Bioactivity, and Biodegradability
Source: Polymers (Basel). 2026 Jul 22;18(14):1794. doi: 10.3390/polym18141794 (PMC13417027; doi:10.3390/polym18141794)
Supplement: Supplementary file 1 [file polymers-18-01794-s001.zip]

Archive with 1 entries (1 files):
- polymers-4389217-supplementary.pdf
